# Supplementary material for: Salicylic Acid-Induced Elicitation of Nepetalactone and Rosmarinic Acid Biosynthesis in Naked Catmint (Nepeta nuda L.): Metabolomic and Transcriptional Insights
Source: Int J Mol Sci. 2026 Apr 16;27(8):3570. doi: 10.3390/ijms27083570 (PMC13115748; doi:10.3390/ijms27083570)
Supplement: Supplementary file 1 [file ijms-27-03570-s001.zip]

Archive with 3 entries (2 files):
- ijms-4201189-supplementary/
- ijms-4201189-supplementary/Figure S1.pdf
- ijms-4201189-supplementary/Table S1.pdf
